# Supplementary material for: Modulation of Antioxidant Defense, Immune Response, and Growth Performance by Inclusion of Propolis and Bee Pollen into Broiler Diets
Source: Animals (Basel). 2022 Jun 28;12(13):1658. doi: 10.3390/ani12131658 (PMC9264778; doi:10.3390/ani12131658)
Supplement: Supplementary file 1 [file animals-12-01658-s001.zip]

Archive with 2 entries (2 files):
- #Table S1.pdf
- #Table S2.pdf
